# Supplementary material for: Arachidonic Acid Cascade and Eicosanoid Production Are Elevated While LTC4 Synthase Modulates the Lipidomics Profile in the Brain of the HIVgp120-Transgenic Mouse Model of NeuroHIV
Source: Cells. 2022 Jul 5;11(13):2123. doi: 10.3390/cells11132123 (PMC9265961; doi:10.3390/cells11132123)
Supplement: Supplementary file 1 [file cells-11-02123-s001.zip]

Archive with 1 entries (1 files):
- cells-1758467-supplementary.pdf
